# Supplementary material for: Gut–Liver Axis Mediates the Combined Hepatointestinal Toxicity of Triclosan and Polystyrene Microplastics in Mice: Implications for Human Co-Exposure Risks
Source: Toxics. 2025 Nov 14;13(11):977. doi: 10.3390/toxics13110977 (PMC12656245; doi:10.3390/toxics13110977)
Supplement: Supplementary file 1 [file toxics-13-00977-s001.zip]

Archive with 1 entries (1 files):
- toxics-3949037-supplementary.pdf
